# Supplementary material for: Identification of the Dof Gene Family in Quinoa and Its Potential Role in Regulating Flavonoid Synthesis Under Different Stress Conditions
Source: Biology (Basel). 2025 Apr 20;14(4):446. doi: 10.3390/biology14040446 (PMC12024598; doi:10.3390/biology14040446)
Supplement: Supplementary file 1 [file biology-14-00446-s001.zip]

Archive with 1 entries (1 files):
- biology-3507234-supplementary.pdf
